# Supplementary material for: Three-Dimensionally Printed Self-Lock Origami: Design, Fabrication, and Simulation to Improve Performance of Rotational Joint
Source: Micromachines (Basel). 2023 Aug 21;14(8):1649. doi: 10.3390/mi14081649 (PMC10456827; doi:10.3390/mi14081649)
Supplement: Supplementary file 1 [file micromachines-14-01649-s001.zip]

Archive with 36 entries (34 files):
- Definitions/
- Definitions/chicago2.bst
- Definitions/journalnames.tex
- Definitions/logo-ccby-eps-converted-to.pdf
- Definitions/logo-ccby.eps
- Definitions/logo-mdpi-eps-converted-to.pdf
- Definitions/logo-mdpi.eps
- Definitions/logo-orcid.pdf
- Definitions/logo-updates-eps-converted-to.pdf
- Definitions/logo-updates.eps
- Definitions/mdpi.bst
- Definitions/mdpi.cls
- Definitions/micromachines-logo-eps-converted-to.pdf
- Definitions/micromachines-logo.eps
- images/
- images/bi-directional.png
- images/controll.png
- images/diffFabric.png
- images/diffModels.png
- images/diffModels1.png
- images/diffSpace.png
- images/diffThickness.png
- images/fabrication.png
- images/maniBi-directional.png
- images/ManiDirectional.png
- images/Moments.png
- images/TimeBiDirectional.png
- images/TimeBiDirectionalMani.png
- images/TimeDirectedMani.png
- images/Wedge.png
- Supplementary Materials.aux
- Supplementary Materials.log
- Supplementary Materials.out
- Supplementary Materials.pdf
- Supplementary Materials.synctex.gz
- Supplementary Materials.tex
