# Supplementary material for: Three-Dimensionally Printed Self-Lock Origami: Design, Fabrication, and Simulation to Improve Performance of Rotational Joint
Source: Micromachines (Basel). 2023 Aug 21;14(8):1649. doi: 10.3390/mi14081649 (PMC10456827; doi:10.3390/mi14081649)
Supplement: Supplementary file 1 [file micromachines-14-01649-s001.zip › Supplementary Materials.aux]

\relax 
\providecommand\hyper@newdestlabel[2]{}
\bibstyle{Definitions/mdpi}
\providecommand\HyperFirstAtBeginDocument{\AtBeginDocument}
\HyperFirstAtBeginDocument{\ifx\hyper@anchor\@undefined
\global\let\oldcontentsline\contentsline
\gdef\contentsline#1#2#3#4{\oldcontentsline{#1}{#2}{#3}}
\global\let\oldnewlabel\newlabel
\gdef\newlabel#1#2{\newlabelxx{#1}#2}
\gdef\newlabelxx#1#2#3#4#5#6{\oldnewlabel{#1}{{#2}{#3}}}
\AtEndDocument{\ifx\hyper@anchor\@undefined
\let\contentsline\oldcontentsline
\let\newlabel\oldnewlabel
\fi}
\fi}
\global\let\hyper@last\relax 
\gdef\HyperFirstAtBeginDocument#1{#1}
\providecommand\HyField@AuxAddToFields[1]{}
\providecommand\HyField@AuxAddToCoFields[2]{}
\providecommand*\new@tpo@label[2]{}
\newmarginnote{note.1.1}{{1}{10945661sp}}
\@writefile{lof}{\contentsline {figure}{\numberline {S1}{\ignorespaces  {\bf  A:} The control diagram of the system. The origami joint consists of two pouches, namely pouch 1 and pouch 2, which need to be activated. To achieve this, four solenoids (Sol1 - Sol4) along with a microcontroller are employed. A regulator is utilized to control the air flow, while a digital I/O interface receives inputs from the user to activate the pouches. The Sol 1 is responsible for controlling the pump, while Sol 4 manages the vacuum. The blue arrow indicates the direction of air flow, while the red line represents the digital signal. When the Sol 1 and Sol 4 signals are off (LOW), it signifies that the air flow is outside the system, and vice versa. Similarly, Sol 2 and Sol 3 are utilized to control the inflation and deflation of the pouches, respectively. For instance, when Sol 1 receives a signal of D1 = on and Sol 2 receives a signal of D2 = on, it results in the inflation of pouch 1. Pressure sensors are integrated into the system to verify the status of the pouches and protect the system. {\bf  B:} (\textbf  {a}) The devices utilized in the activation system include a pump/vacuum for pouch inflation and deflation, valve check and valve control for system protection, Switch 1 and Switch 2 as digital I/O interfaces to receive user inputs, four solenoids, their respective PCB boards, and a microcontroller for controlling pouch activation. (\textbf  {b}) Two types of PCB boards have been designed to control the solenoids: one with pressure sensor circuits and one without. (\textbf  {c}) The necessary devices, including a microcontroller, transistor, diode, and resistor, are installed on the PCB board to control a solenoid. (\textbf  {d}) A pressure sensor is employed to verify the status of the pouches. (\textbf  {e}) Type A pouches feature connectors at the bottom, while Type B pouches have connectors at the side. The development of Type B pouches aims to prevent interference between the joint's connector and tube with the rotational motion of other origami components.\relax }}{2}{figure.caption.1}\protected@file@percent }
\providecommand*\caption@xref[2]{\@setref\relax\@undefined{#1}}
\newlabel{control}{{S1}{2}{{\bf A:} The control diagram of the system. The origami joint consists of two pouches, namely pouch 1 and pouch 2, which need to be activated. To achieve this, four solenoids (Sol1 - Sol4) along with a microcontroller are employed. A regulator is utilized to control the air flow, while a digital I/O interface receives inputs from the user to activate the pouches. The Sol 1 is responsible for controlling the pump, while Sol 4 manages the vacuum. The blue arrow indicates the direction of air flow, while the red line represents the digital signal. When the Sol 1 and Sol 4 signals are off (LOW), it signifies that the air flow is outside the system, and vice versa. Similarly, Sol 2 and Sol 3 are utilized to control the inflation and deflation of the pouches, respectively. For instance, when Sol 1 receives a signal of D1 = on and Sol 2 receives a signal of D2 = on, it results in the inflation of pouch 1. Pressure sensors are integrated into the system to verify the status of the pouches and protect the system. {\bf B:} (\textbf {a}) The devices utilized in the activation system include a pump/vacuum for pouch inflation and deflation, valve check and valve control for system protection, Switch 1 and Switch 2 as digital I/O interfaces to receive user inputs, four solenoids, their respective PCB boards, and a microcontroller for controlling pouch activation. (\textbf {b}) Two types of PCB boards have been designed to control the solenoids: one with pressure sensor circuits and one without. (\textbf {c}) The necessary devices, including a microcontroller, transistor, diode, and resistor, are installed on the PCB board to control a solenoid. (\textbf {d}) A pressure sensor is employed to verify the status of the pouches. (\textbf {e}) Type A pouches feature connectors at the bottom, while Type B pouches have connectors at the side. The development of Type B pouches aims to prevent interference between the joint's connector and tube with the rotational motion of other origami components.\relax }{figure.caption.1}{}}
\newlabel{control@cref}{{[figure][1][]S1}{[1][1][]2}}
\citation{zare2023modular}
\@writefile{lot}{\contentsline {table}{\numberline {S1}{\ignorespaces Pouch motors' status based on digital I/O inputs. \relax }}{3}{table.caption.2}\protected@file@percent }
\newlabel{controlTable}{{S1}{3}{Pouch motors' status based on digital I/O inputs. \relax }{table.caption.2}{}}
\newlabel{controlTable@cref}{{[table][1][]S1}{[1][2][]3}}
\@writefile{lof}{\contentsline {figure}{\numberline {S2}{\ignorespaces The angles and forces of the Self-lock origami with one-directional movement using the hybrid model: The origami's output angle measurements are used from the experiment, while the equations provided in \cite  {zare2023modular} are utilized to derive the corresponding angles and forces. - a) The origami's structural features include a central angle of $89^\circ $ and associated parameters. Actuators are positioned on the input plates, with one plate being grounded. The input moment refers to the force exerted on the origami by the actuator attached to the ungrounded input plate. On the other hand, the output moment arises from the force generated by the output plate connected to the grounded plate. A consistent actuator setup is employed for activating the origami in all the experiments. b) Input angle: the supplementary angle between the input plates. The input angle's range is limited due to the actuator's and origami's geometry (one-directional movement). The output plate: the negative angle between the grounded and the output plates. c and d) the origami forces' plots. Despite the inflation of the pouch motor, due to the one-directional configuration of the origami, the left side of Theta1 = 0 degree has smaller forces. \relax }}{3}{figure.caption.3}\protected@file@percent }
\newlabel{moments}{{S2}{3}{The angles and forces of the Self-lock origami with one-directional movement using the hybrid model: The origami's output angle measurements are used from the experiment, while the equations provided in \cite {zare2023modular} are utilized to derive the corresponding angles and forces. - a) The origami's structural features include a central angle of $89^\circ $ and associated parameters. Actuators are positioned on the input plates, with one plate being grounded. The input moment refers to the force exerted on the origami by the actuator attached to the ungrounded input plate. On the other hand, the output moment arises from the force generated by the output plate connected to the grounded plate. A consistent actuator setup is employed for activating the origami in all the experiments. b) Input angle: the supplementary angle between the input plates. The input angle's range is limited due to the actuator's and origami's geometry (one-directional movement). The output plate: the negative angle between the grounded and the output plates. c and d) the origami forces' plots. Despite the inflation of the pouch motor, due to the one-directional configuration of the origami, the left side of Theta1 = 0 degree has smaller forces. \relax }{figure.caption.3}{}}
\newlabel{moments@cref}{{[figure][2][]S2}{[1][3][]3}}
\@writefile{lof}{\contentsline {figure}{\numberline {S3}{\ignorespaces A closer look into the origami marker's a) Speed plot based on time. b) Acceleration plot based on time. c) and d) Y and Z positions based on time. The folded and unfolded states, along with the directions of movement, are demonstrated in parts c and d. In both the folded and unfolded states, the system maintains the pouches inflated for approximately 2e3 milliseconds.\relax }}{4}{figure.caption.4}\protected@file@percent }
\newlabel{TimeBiDirectional}{{S3}{4}{A closer look into the origami marker's a) Speed plot based on time. b) Acceleration plot based on time. c) and d) Y and Z positions based on time. The folded and unfolded states, along with the directions of movement, are demonstrated in parts c and d. In both the folded and unfolded states, the system maintains the pouches inflated for approximately 2e3 milliseconds.\relax }{figure.caption.4}{}}
\newlabel{TimeBiDirectional@cref}{{[figure][3][]S3}{[1][3][]4}}
\@writefile{lof}{\contentsline {figure}{\numberline {S4}{\ignorespaces For bi-directional Manipulator's end-effector: The origami marker's a) Speed plot based on time. b) Acceleration plot based on time. c) and d) Y and Z positions based on time. The folded and unfolded states, along with the directions of movement, are demonstrated in parts c and d. In both the folded and unfolded states, the system maintains the pouches inflated for approximately 4e3 milliseconds.\relax }}{4}{figure.caption.5}\protected@file@percent }
\newlabel{bi-directionalTimeMani}{{S4}{4}{For bi-directional Manipulator's end-effector: The origami marker's a) Speed plot based on time. b) Acceleration plot based on time. c) and d) Y and Z positions based on time. The folded and unfolded states, along with the directions of movement, are demonstrated in parts c and d. In both the folded and unfolded states, the system maintains the pouches inflated for approximately 4e3 milliseconds.\relax }{figure.caption.5}{}}
\newlabel{bi-directionalTimeMani@cref}{{[figure][4][]S4}{[1][4][]4}}
\bibcite{zare2023modular}{{1}{2023}{{Zare et~al.}}{{Zare, Spaeth, Suresh, , and Teodorescu}}}
\@writefile{lof}{\contentsline {figure}{\numberline {S5}{\ignorespaces For one-directional Manipulator's end-effector: The origami marker's a) Speed plot based on time. b) Acceleration plot based on time. c) and d) Y and Z positions based on time. The folded and unfolded states, along with the directions of movement, are demonstrated in parts c and d. In both the folded and unfolded states, the system maintains the pouches inflated for approximately 3e3 milliseconds.\relax }}{5}{figure.caption.6}\protected@file@percent }
\newlabel{directedManiTime}{{S5}{5}{For one-directional Manipulator's end-effector: The origami marker's a) Speed plot based on time. b) Acceleration plot based on time. c) and d) Y and Z positions based on time. The folded and unfolded states, along with the directions of movement, are demonstrated in parts c and d. In both the folded and unfolded states, the system maintains the pouches inflated for approximately 3e3 milliseconds.\relax }{figure.caption.6}{}}
\newlabel{directedManiTime@cref}{{[figure][5][]S5}{[1][4][]5}}
\@writefile{toc}{\contentsline {section}{\numberline {1}References}{5}{section.1}\protected@file@percent }
\newlabel{LastPage}{{}{5}{}{page.5}{}}
\xdef\lastpage@lastpage{5}
\xdef\lastpage@lastpageHy{5}
\expandafter\ifx\csname c@page@totc\endcsname\relax\newcounter{page@totc}\fi\setcounter{page@totc}{6}
