# Supplementary material for: Three-Dimensionally Printed Self-Lock Origami: Design, Fabrication, and Simulation to Improve Performance of Rotational Joint
Source: Micromachines (Basel). 2023 Aug 21;14(8):1649. doi: 10.3390/mi14081649 (PMC10456827; doi:10.3390/mi14081649)
Supplement: Supplementary file 1 [file micromachines-14-01649-s001.zip › Supplementary Materials.out]

\BOOKMARK [1][]{section.1}{\376\377\000R\000e\000f\000e\000r\000e\000n\000c\000e\000s}{}% 1
